# Supplementary material for: 3D printing sequentially strengthening high-strength natural polymer hydrogel bilayer scaffold for cornea regeneration
Source: Regen Biomater. 2024 Feb 9;11:rbae012. doi: 10.1093/rb/rbae012 (PMC10918636; doi:10.1093/rb/rbae012)
Supplement: rbae012_Supplementary_Data [file rbae012_supplementary_data.zip]

Archive with 4 entries (4 files):
- Movie.S1.mp4
- Movie.S2.mp4
- Movie.S3.mp4
- Nie Xiongfeng-SI-2023.01.29.docx
